# Supplementary material for: Cell membrane components of Brucella melitensis play important roles in the resistance of low-level rifampicin
Source: PLoS Negl Trop Dis. 2020 Dec 29;14(12):e0008888. doi: 10.1371/journal.pntd.0008888 (PMC7771680; doi:10.1371/journal.pntd.0008888)
Supplement: S1 Table — (XLSX) [file pntd.0008888.s001.xlsx]

## Sheet: Table S1
Table S1 RT-PCR primers in this study
Name	Sequence	Fragment(bp)	Gene
yang190249	AGTCTTGAGTATGGTAGAGGTGAGTGG	99	16s rRNA
yang190250	TGGTCCAGTGAGCCGCCTTC
yang190251	CGCCGCATTCTCCTGTTACTACG	95	virB1
yang190252	CGCTTGCCACGACCTTCTGC
yang190253	ATCACCATCGTTACCATAGCCATCATC	87	virB2
yang190254	CAGCACCGGCACTACATCCATG
yang190255	ACAGGAATCCAACGCACGAAGC	116	virB3
yang190256	TGCCGCCAACGATGACAAGC
yang190257	CTCCAGCCTGCTCAACTCCAAAG	106	virB4
yang190258	GCCGTCCGTGTACTCGTGATAATC
yang190259	AGGAGATCAACAAGACGGGAGACC	109	virB5
yang190260	TGGTAGAGATGAAGGCGGGTGTC
yang190261	CTCTCACTGACCGCTGTAACGATTG	87	virB6
yang190262	CGATATGCTGCTGCCCAGGATG
yang190263	CGCCACGGCCTTCCTTGC	95	virB7
yang190264	GAACGCTTTTGTTGACGGGAACC
yang190265	GACGCAAACAATCTCCACAGAAATCAG	85	virB8
yang190266	GCCTCCCAGTTCAACGCTTCG
yang190267	AAGCATCGTGAACAGCCATATAGACC	135	virB9
yang190268	ACGCCATCAGGATTGAAGGATTCG
yang190269	TCATCGTCGTGCTGCTGTTGC	104	virB10
yang190270	CATCGGAACTGTGCTGGTCTGC
yang190271	GGCGGCAGCATCACCAGTTG	146	virB11
yang190272	ACGACGACATCCACCACCAGATAG
yang190273	CCCGCACTCACCCGAAAATGG	117	hypothetical protein
yang190274	TGGCGTCCGCTGACTGTGG
yang190275	CCAGCACGACCGCCCAAAC	103	virB12
yang190276	AGAGCAGTGTGTGGAGTTGGTTTATC
yang190277	CGCACCATCGACAGCCACATC	102	bvrR
yang190278	GAAACGATAACCGACGCCGTAGAG
yang190279	TTCCATGAACCGCCGCTTGTC	119	rpoH-like protein
yang190280	CCTGTTCCTGGCTGTTGCTGTC
yang190281	CGAAGAGGTGGCAGCACTTGG	121	hutC
yang190282	AGGAGTTCAACAAGCGGCGTATG
yang190283	CCAGTTTGCGTCGGGTTCTCTC	140	aapM
yang190284	CAGCGGTGGAATCATGCGGAAG
yang190285	CATCAGGCGGTGGGATACTTGTG	105	aapJ
yang190286	GCACGGTAAGCCAGGGAAACAG
yang190287	GCAAGAAAAGCAATCCGCCCAAG	125	dnaG
yang190288	AGTCACACCGCAACCGAAACAG
yang190289	ACGCTCCAGCCGCTCATAGAC	98	dpoI
yang190290	CCGCCGAAGATGCCGATGTG
yang190291	GCGGGCGATGCTGAGGATTTC	128	vjbR
yang190292	CTGTCTGCGGCTGCAAGGATG
yang190293	GGTCGCCCTGATAAACACTGTCC	145	potA
yang190294	ATTGCCGCTTCATCCGCTTCC
yang190295	GGCGGTGTCGATAATGGCAAGG	90	dacC
yang190296	GGCAACCACATCCGGCTTCAG
