# Supplementary material for: Cell membrane components of Brucella melitensis play important roles in the resistance of low-level rifampicin
Source: PLoS Negl Trop Dis. 2020 Dec 29;14(12):e0008888. doi: 10.1371/journal.pntd.0008888 (PMC7771680; doi:10.1371/journal.pntd.0008888)
Supplement: S2 Table — (XLSX) [file pntd.0008888.s002.xlsx]

## Sheet: Sheet1
Table S2 Primers used for construction of the gene mutant in this study
Name	Sequence	Fragment	Locus
yang190213	gataagcttgatatcgaattcGATCGCTGGTTCGGGGCC	500	virB7 upstream
yang190214	ctTATGATTACCTGCGGTGCGG
yang190215	gcaccgcaggtaatcataAGATTGCAGCATTACACGTCTTGA	1061	catr
yang190216	gcgtccaaacatgaTGGGAATTAGCCATGGTCCA
yang190217	ttcccaTCATGTTTGGACGCAAACAATC	500	virB7 downstream
yang190218	tcccccgggctgcaggaattcGCGATCCAGTGCGTTGTTTC
yang190101	CCGCGAAATCTGGTGGTG	500	virB8 upstream
yang190102	CACAATCGCTCCTCGTAAGTGTCAACGGG
yang190097	TTAACGGCTGACATGGGAATTAGC	1061	catr
yang190098	AGCGATTGTGTAGGCTGGAG
yang190103	CAGCCGTTAAATTCCTGCTTGCGTGCAT	500	virB8 downstream
yang190104	CGACGGTCTGGCATTCAT
yang190219	gataagcttgatatcgaattcAATCCGAACGCCGCGCGT	500	virB9 upstream
yang190220	tgctgcaatctTGCACCACTCCCATTTCTGG
yang190221	agtggtgcaAGATTGCAGCATTACACGTCTTGA	1061	catr
yang190222	ttcctgtgTGGGAATTAGCCATGGTCCA
yang190223	ggctaattcccaCACAGGAAAACATTCCGGTGC	500	virB9 downstream
yang190224	tcccccgggctgcaggaattcCAATTGATGATGCTGCCCTTC
yang190225	gataagcttgatatcgaattcCCATGACGCTCTCCCACTCG	500	virB10 upstream
yang190226	gctgcaatctTGCAGGTTCTCCCCGGGC
yang190227	agaacctgcaAGATTGCAGCATTACACGTCTTGA	1061	catr
yang190228	gtcaggcacaataaagTGGGAATTAGCCATGGTCCA
yang190229	cccaCTTTATTGTGCCTGACGAGGC	500	virB10 downstream
yang190230	tcccccgggctgcaggaattcGGTGATCAGGCGCTGATCG
yang190231	gataagcttgatatcgaattcGGCACACAAACGGATGCAC	500	virB11 upstream
yang190232	gctgcaatctCATACACACTCGAAAAATCTAGGTCG
yang190233	agtgtgtatgAGATTGCAGCATTACACGTCTTGA	1061	catr
yang190234	gttgcagctTGGGAATTAGCCATGGTCCA
yang190235	gctaattcccaAGCTGCAACTTTCACCCCTG	500	virB11 downstream
yang190236	tcccccgggctgcaggaattcATTTGATGCGTAATCTTTTACCGG
