# Supplementary material for: Cell membrane components of Brucella melitensis play important roles in the resistance of low-level rifampicin
Source: PLoS Negl Trop Dis. 2020 Dec 29;14(12):e0008888. doi: 10.1371/journal.pntd.0008888 (PMC7771680; doi:10.1371/journal.pntd.0008888)
Supplement: S3 Table — (XLSX) [file pntd.0008888.s003.xlsx]

## Sheet: Sheet1
Table S3 Primers used for construction of the complemented gene deletion mutants in this study
Name	Sequence
yang200003	actatattattatatgaattcGCGGCCAACACCACTTTTC
yang200004	catAGGATCGTCTCCTTCTCAGAGAATG
yang200005	gagaaggagacgatcctATGAAAAAGGTAATCCTTGCTTTTG
yang200006	agaataaacataatagaattcTAACATCCCGGCGATGCC
yang200007	cgtccaaacatAGGATCGTCTCCTTCTCAGAGAATG
yang200008	gacgatcctATGTTTGGACGCAAACAATCTCC
yang200009	agaataaacataatagaattcACATACTGAATTCGGCTGTCGTAT
yang200010	catAGGATCGTCTCCTTCTCAGAGAATG
yang200011	gagaaggagacgatcctATGAAAAGATTCCTGCTTGCGT
yang200012	agaataaacataatagaattcAGCAACACCTTGCGGGTGC
yang200013	cctgtgtcatAGGATCGTCTCCTTCTCAGAGAATG
yang200014	agacgatcctATGACACAGGAAAACATTCCGG
yang200015	agaataaacataatagaattcTTCGGTGATCTGCGGATCG
yang200016	cggtttgacatAGGATCGTCTCCTTCTCAGAGAATG
yang200017	gacgatcctATGTCAAACCGAAGTGACTTTATTGT
yang200018	agaataaacataatagaattcATTTGTGCAGCATATGCGTGA
