# Supplementary material for: Cell membrane components of Brucella melitensis play important roles in the resistance of low-level rifampicin
Source: PLoS Negl Trop Dis. 2020 Dec 29;14(12):e0008888. doi: 10.1371/journal.pntd.0008888 (PMC7771680; doi:10.1371/journal.pntd.0008888)
Supplement: S4 Table — (XLSX) [file pntd.0008888.s004.xlsx]

## Sheet: Sheet1
Table S4 transcriptome results of different expression genes
Gene ID	log2(BM31/BM3T)	FDR(BM3T-vs-BM31)	Start	End	Strand +/-	Length
DK62_RS00215	1.10336	4.52007e-40	49665	49850	+	186
DK62_RS00255	-2.07816	0	58817	59218	-	402
DK62_RS00315	-1.8763	0	70423	71448	-	1026
DK62_RS00435	-1.07246	3.34117e-60	95637	96752	-	1116
DK62_RS00450	-1.00489	3.12851e-34	99488	100267	+	780
DK62_RS00455	-1.1303	9.51079e-45	100282	101091	+	810
DK62_RS00565	1.54564	1.13674e-64	124790	124924	+	135
DK62_RS01720	1.0989	1.15885e-08	357336	357902	+	567
DK62_RS02375	4.16274	0	490781	492058	-	1278
DK62_RS02540	1.46436	0	529091	529237	+	147
DK62_RS02760	1.51578	1.24269e-200	572442	573368	+	927
DK62_RS04080	1.24799	1.86469e-62	837088	837423	+	336
DK62_RS04155	-1.71572	2.20792e-280	848073	848669	+	597
DK62_RS04560	1.03429	4.95542e-07	929126	929311	-	186
DK62_RS04640	1.04351	3.49581e-291	945095	945664	+	570
DK62_RS04785	1.24743	1.82855e-115	973448	974038	-	591
DK62_RS05035	-1.19768	0	1025139	1026002	+	864
DK62_RS05410	1.06691	6.45394e-112	1109676	1110923	+	1248
DK62_RS05415	2.38138	2.75794e-113	1110975	1112446	+	1472
DK62_RS05740	1.83607	2.81884e-12	1166303	1166647	-	345
DK62_RS05745	1.80074	9.0869e-63	1166644	1167762	-	1119
DK62_RS05755	1.07732	5.57679e-42	1168864	1169739	-	876
DK62_RS05760	1.43456	0	1169742	1170637	-	896
DK62_RS06300	1.67813	0	1288235	1288927	+	693
DK62_RS06360	-1.73631	0	1309844	1310662	-	819
DK62_RS06385	-1.74538	0	1312996	1313370	+	375
DK62_RS06390	-2.05139	2.40761e-162	1313370	1313828	+	459
DK62_RS06485	-1.66839	0	1331913	1332296	+	384
DK62_RS06830	1.45961	4.55238e-180	1409400	1410539	+	1140
DK62_RS07185	2.5929	8.78079e-302	1484024	1484638	-	615
DK62_RS08560	1.00773	2.49968e-139	1766220	1766624	+	405
DK62_RS08620	-1.55287	7.59355e-168	1784501	1784788	+	288
DK62_RS08735	2.37213	0	1809531	1810646	+	1116
DK62_RS09395	2.07356	0	1941083	1941400	-	318
DK62_RS09495	-1.26019	2.09644e-159	1961133	1962401	+	1269
DK62_RS09830	1.07119	5.45565e-24	2033921	2034421	-	501
DK62_RS09995	1.13543	5.73242e-214	2063748	2064812	+	1065
DK62_RS10360	-1.25773	1.45099e-07	14027	14362	-	336
DK62_RS10365	-1.38565	4.13265e-05	14362	14784	-	423
DK62_RS10370	-1.64312	4.70821e-12	14787	15167	-	381
DK62_RS10465	-1.17579	2.98523e-08	33128	34000	+	873
DK62_RS10745	-1.51835	1.00214e-288	91506	91823	+	318
DK62_RS10750	-3.25585	0	91837	92187	+	351
DK62_RS10755	-2.59526	0	92187	94682	+	2496
DK62_RS10760	-2.93296	0	94687	95403	+	717
DK62_RS10770	-2.1135	1.64302e-49	96794	96967	+	174
DK62_RS10775	-1.65679	1.03485e-190	96970	97689	+	720
DK62_RS10780	-1.46524	7.24363e-202	97686	98555	+	870
DK62_RS10785	-1.53991	9.01304e-269	98552	99694	+	1143
DK62_RS10790	-1.52207	2.70843e-258	99678	100763	+	1086
DK62_RS10805	1.09983	0	103047	104450	+	1404
DK62_RS10895	-1.41385	2.83236e-33	126132	127397	-	1266
DK62_RS10920	-2.73549	1.29185e-21	131760	132476	-	717
DK62_RS10925	-2.34709	1.834e-21	132476	133228	-	753
DK62_RS10930	-3.3473	1.17297e-187	133228	134393	-	1166
DK62_RS10935	-3.40977	1.51845e-148	134397	135338	-	942
DK62_RS11000	2.79323	8.04141e-48	147127	147867	+	741
DK62_RS11130	1.60658	2.69535e-38	174635	175348	+	714
DK62_RS11430	-1.16532	1.52162e-11	246567	247061	+	495
DK62_RS12060	-1.67288	6.82758e-187	370934	371980	+	1047
DK62_RS12080	2.30731	1.1539e-46	374974	375381	+	408
DK62_RS12085	1.1896	8.44231e-29	375478	377508	+	2031
DK62_RS12350	-5.13975	0	431942	432235	-	294
DK62_RS12440	-1.1244	0	451315	452643	-	1329
DK62_RS12510	1.60514	0	469271	470437	+	1167
DK62_RS12515	1.51212	7.06697e-182	470445	471173	+	729
DK62_RS12935	-1.01474	1.97532e-279	559191	560225	+	1035
DK62_RS13195	-1.25366	7.18036e-17	616262	616516	-	255
DK62_RS13250	1.73657	4.10181e-101	627388	628386	+	999
DK62_RS13265	-1.20479	3.56554e-68	631132	631503	-	372
DK62_RS13395	-1.08685	1.73536e-256	661237	662262	+	1026
DK62_RS13495	1.34031	0	683816	684919	+	1104
DK62_RS13500	3.05215	0	685045	686061	+	1017
DK62_RS13505	2.61429	0	686082	687851	+	1770
DK62_RS13620	-1.25611	0	711415	712860	-	1446
DK62_RS13645	1.01805	8.32517e-25	717153	718070	-	918
DK62_RS13760	-2.10422	0	741095	742264	-	1170
DK62_RS13780	1.14817	3.20397e-35	744959	745647	+	689
DK62_RS13785	1.50254	6.42981e-101	745656	746858	+	1203
DK62_RS13850	-1.66375	0	757359	757664	-	306
DK62_RS14215	-1.09865	1.84008e-21	835333	836277	-	945
DK62_RS14445	3.332	0	888273	889313	+	1041
DK62_RS14450	3.29475	7.54148e-202	889310	890446	+	1137
DK62_RS14455	2.28587	7.60015e-36	890443	891081	+	639
DK62_RS14460	2.08723	4.99122e-86	891078	892352	+	1275
DK62_RS14465	1.51498	1.17747e-21	892349	893329	+	981
DK62_RS14575	2.70972	0	911083	912222	-	1140
DK62_RS14585	2.64282	0	913150	914094	-	945
DK62_RS14590	2.51497	0	914099	914818	-	720
DK62_RS14680	-2.29164	0	930051	931351	+	1301
DK62_RS14755	-1.29068	0.000370117	945981	946994	-	1014
DK62_RS15095	-1.11965	3.13426e-37	1022949	1023901	-	953
DK62_RS15100	-1.11673	1.87128e-95	1023937	1025469	-	1533
DK62_RS15105	-1.81696	0	1025542	1026936	-	1395
DK62_RS15160	1.49357	3.97085e-118	1036846	1037913	-	1068
DK62_RS15395	4.20265	0	1086862	1089120	-	2259
DK62_RS15485	3.75111	0	1107403	1108770	-	1368
DK62_RS15490	4.63079	0	1108806	1109094	-	289
DK62_RS15505	6.11667	0	1112090	1113439	-	1350
DK62_RS15510	5.92518	0	1113465	1113917	-	453
DK62_RS15515	4.97772	3.42589e-40	1114077	1114355	-	279
DK62_RS15520	4.54823	3.12367e-250	1114363	1114932	-	570
DK62_RS15530	3.23723	0	1115248	1115661	+	414
DK62_RS15560	-1.9703	0	1121246	1121473	-	228
DK62_RS15565	-2.48227	0	1121490	1122665	+	1176
DK62_RS16010	-4.0701	0	323209	323409	-	201
DK62_RS16050	-1.09571	3.76117e-13	349861	350079	+	219
DK62_RS16090	-1.09343	3.97053e-87	386226	386465	-	240
DK62_RS16150	1.0782	0	529274	529480	-	207
DK62_RS16300	-1.51395	2.19405e-08	847893	848183	-	291
DK62_RS16305	-1.75935	0	848672	850319	+	1648
DK62_RS16495	-1.09571	3.76343e-13	349861	350079	+	219
DK62_RS16615	-1.11023	1.74109e-13	1268057	1268341	-	285
DK62_RS16895	2.8995	8.90557e-289	1901577	1902149	+	573
DK62_RS16900	2.3041	7.3856e-05	1902195	1902497	+	303
DK62_RS17080	-1.42334	4.83254e-14	35755	36727	+	973
DK62_RS17095	-1.30714	1.44762e-28	100760	101008	+	249
DK62_RS17110	1.09636	7.78541e-06	113385	113594	-	210
DK62_RS17315	-1.17299	0	559081	559275	+	195
DK62_RS17450	-1.55106	9.49705e-32	856557	856766	+	210
DK62_RS17540	1.0145	1.24984e-10	1042686	1042910	+	225
DK62_RS17580	1.15476	3.02195e-06	1165803	1166024	+	222
